# Supplementary material for: An Inactivated West Nile Virus Vaccine Candidate Based on the Lineage 2 Strain
Source: Vaccines (Basel). 2024 Dec 12;12(12):1398. doi: 10.3390/vaccines12121398 (PMC11680355; doi:10.3390/vaccines12121398)
Supplement: Supplementary file 1 [file vaccines-12-01398-s001.zip]

Archive with 1 entries (1 files):
- vaccines-3334426-supplementary.pdf
